# Supplementary material for: Monitoring of Insecticide Resistance and Resistance-Related Point Mutations in Field-Collected Aphis gossypii Populations in the Northern Xinjiang, China
Source: Insects. 2026 Mar 13;17(3):314. doi: 10.3390/insects17030314 (PMC13027088; doi:10.3390/insects17030314)
Supplement: Supplementary file 1 [file insects-17-00314-s001.zip]

Archive with 1 entries (1 files):
- insects-4146828-supplementary.pdf
